# Supplementary material for: Recycled Materials and Lightweight Insulating Additions to Mixtures for 3D Concrete Printing
Source: Materials (Basel). 2025 Sep 19;18(18):4387. doi: 10.3390/ma18184387 (PMC12471513; doi:10.3390/ma18184387)
Supplement: Supplementary file 1 [file materials-18-04387-s001.zip]

Archive with 1 entries (1 files):
- materials-3877620-supplementary.pdf
